# Supplementary material for: Fast, accurate, and racially unbiased pan-cancer tumor-only variant calling with tabular machine learning
Source: NPJ Precis Oncol. 2023 Jan 7;7:4. doi: 10.1038/s41698-022-00340-1 (PMC9825621; doi:10.1038/s41698-022-00340-1)
Supplement: Supplementary file 4 — Supplementary Table 2 [file 41698_2022_340_MOESM4_ESM.xlsx]

## Sheet: Sheet1
Feature	Description	Type	categorical values
t_depth	The number of reads at the alt allele locus	continuous
t_maj_allele	The fraction of reads corresponding to the most abundant allele	continuous
t_alt_freq	The fraction of reads corresponding to the alternate allele	continuous
max_cosmic_count	The number of times this allele has been observed in the Catalog Of Somatic Mutations In Cancer	integer
pop_max	The maximum population frequency of the allele across multlple germline databases	continuous
snp_vaf_bin_00	The number of informative SNPs in the local copy number neighborhood with VAF between 0 and 0.05	integer
snp_vaf_bin_01	The number of informative SNPs in the local copy number neighborhood with VAF between 0.05 and 0.1	integer
snp_vaf_bin_02	The number of informative SNPs in the local copy number neighborhood with VAF between 0.1 and 0.15	integer
snp_vaf_bin_03	The number of informative SNPs in the local copy number neighborhood with VAF between 0.15 and 0.2	integer
snp_vaf_bin_04	The number of informative SNPs in the local copy number neighborhood with VAF between 0.2 and 0.25	integer
snp_vaf_bin_05	The number of informative SNPs in the local copy number neighborhood with VAF between 0.25 and 0.3	integer
snp_vaf_bin_06	The number of informative SNPs in the local copy number neighborhood with VAF between 0.3 and 0.35	integer
snp_vaf_bin_07	The number of informative SNPs in the local copy number neighborhood with VAF between 0.35 and 0.4	integer
snp_vaf_bin_08	The number of informative SNPs in the local copy number neighborhood with VAF between 0.4 and 0.45	integer
snp_vaf_bin_09	The number of informative SNPs in the local copy number neighborhood with VAF between 0.45 and 0.5	integer
snp_vaf_bin_10	The number of informative SNPs in the local copy number neighborhood with VAF between 0.5 and 0.55	integer
snp_vaf_bin_11	The number of informative SNPs in the local copy number neighborhood with VAF between 0.55 and 0.6	integer
snp_vaf_bin_12	The number of informative SNPs in the local copy number neighborhood with VAF between 0.6 and 0.65	integer
snp_vaf_bin_13	The number of informative SNPs in the local copy number neighborhood with VAF between 0.65 and 0.7	integer
snp_vaf_bin_14	The number of informative SNPs in the local copy number neighborhood with VAF between 0.7 and 0.75	integer
snp_vaf_bin_15	The number of informative SNPs in the local copy number neighborhood with VAF between 0.75 and 0.8	integer
snp_vaf_bin_16	The number of informative SNPs in the local copy number neighborhood with VAF between 0.8 and 0.85	integer
snp_vaf_bin_17	The number of informative SNPs in the local copy number neighborhood with VAF between 0.85 and 0.9	integer
snp_vaf_bin_18	The number of informative SNPs in the local copy number neighborhood with VAF between 0.9 and 0.95	integer
snp_vaf_bin_19	The number of informative SNPs in the local copy number neighborhood with VAF between 0.95 and 1.0	integer
ontology	Coding mutation subclassification	categorical	inframe_indel, missense, nonsense, frame_shift_indel
count	The total number of variants to classify in the sample (includes true somatic and rare germlne SNPs whose somatic/germline status would be unknown in tumor-only samples)	integer
trinucleotide_context	The three surrounding nucleotides (1 bp upstream, the locus itself, and 1 bp downstream) in the reference genome for the SNV (non_SBS = non-single base-pair substitution, i.e, indels)	categorical	ACC, ACG, ACT, ATA, ATC, ATG, ATT, CCA, CCC, CCG, CCT, CTA, CTC, CTG, CTT, GCA, GCC, GCG, GCT, GTA, GTC, GTG, GTT, TCA, TCC, TCG, TC+F29T, TTA, TTC, TTG, TTT, non-SBS
substitution_type	Which of the 6 unique transition and transversion types characterizes the single-base-substitution (non-SBS for indels)	categorical	C>G, C>T, T>A, T>C, T>G, non-SBS
